# Supplementary material for: Lifestyle and Clinical Factors in a Nationwide Stage III and IV Renal Cell Carcinoma Study
Source: Cancers (Basel). 2023 Sep 9;15(18):4488. doi: 10.3390/cancers15184488 (PMC10526437; doi:10.3390/cancers15184488)
Supplement: Supplementary file 1 [file cancers-15-04488-s001.zip]

Archive with 1 entries (1 files):
- cancers-2561120-supplementary.pdf
